# Supplementary material for: An Evaluation of the Cytotoxicity and Safety Profile of Usnic Acid for a Broad Panel of Human Cancers and Normal Cells with Respect to Its Enantiospecificity
Source: Molecules. 2025 Jul 14;30(14):2964. doi: 10.3390/molecules30142964 (PMC12298648; doi:10.3390/molecules30142964)
Supplement: Supplementary file 1 [file molecules-30-02964-s001.zip]

Archive with 1 entries (1 files):
- molecules-3723824-supplementary.pdf
